# Supplementary material for: Serum amyloid A and Janus kinase 2 in a mouse model of diabetic kidney disease
Source: PLoS One. 2019 Feb 14;14(2):e0211555. doi: 10.1371/journal.pone.0211555 (PMC6375550; doi:10.1371/journal.pone.0211555)
Supplement: S1 File — (ZIP) [file pone.0211555.s007.zip]

Archive with 22 entries (19 files):
- S1 File/
- S1 File/Jaksaa3.csv
- __MACOSX/
- __MACOSX/S1 File/
- __MACOSX/S1 File/._Jaksaa3.csv
- S1 File/SAA3 hist cor data.csv
- __MACOSX/S1 File/._SAA3 hist cor data.csv
- S1 File/SAA3 tubular hist data.csv
- __MACOSX/S1 File/._SAA3 tubular hist data.csv
- S1 File/Jaksaa1.csv
- __MACOSX/S1 File/._Jaksaa1.csv
- S1 File/JAK2 phosphorylation Western Blot.csv
- __MACOSX/S1 File/._JAK2 phosphorylation Western Blot.csv
- S1 File/Mouse Physiological Data.csv
- __MACOSX/S1 File/._Mouse Physiological Data.csv
- S1 File/TYR INHIBITION STAT DATA.csv
- __MACOSX/S1 File/._TYR INHIBITION STAT DATA.csv
- S1 File/SAA KO Graph data.csv
- __MACOSX/S1 File/._SAA KO Graph data.csv
- S1 File/Glomerular SAA3 data.csv
- __MACOSX/S1 File/._Glomerular SAA3 data.csv
- __MACOSX/._S1 File
