# Supplementary material for: Serum amyloid A and Janus kinase 2 in a mouse model of diabetic kidney disease
Source: PLoS One. 2019 Feb 14;14(2):e0211555. doi: 10.1371/journal.pone.0211555 (PMC6375550; doi:10.1371/journal.pone.0211555)
Supplement: S1 File — (ZIP) [file pone.0211555.s007.zip › S1 File/Jaksaa3.csv]

AngII	Phenotype	Jak	Inhibitor	SAA3	Group
YES	Control	Normal	No	2.35265	A
YES	Control	Normal	No	0.824225	A
YES	Control	Normal	No	0.39403	A
YES	Control	Over Express	No	0.43662	B
YES	Control	Over Express	No	0.60794	B
YES	Control	Over Express	No	0.609405	B
YES	Control	Over Express	No	0.48016	B
YES	Control	Over Express	Yes	0.28463	C
YES	Control	Over Express	Yes	1.25035	C
YES	Control	Over Express	Yes	0.526755	C
YES	Control	Over Express	Yes	0.579125	C
YES	Akita	Normal	No	1.16805	D
YES	Akita	Normal	No	0.251405	D
YES	Akita	Normal	No	0.275815	D
YES	Akita	Normal	No	0.17728	D
YES	Akita	Over Express	No	1.9127	E
YES	Akita	Over Express	No	0.17386	E
YES	Akita	Over Express	No	0.25252	E
YES	Akita	Over Express	No	0.337705	E
YES	Akita	Over Express	No	0.339915	E
YES	Akita	Over Express	No	0.274705	E
YES	Akita	Over Express	Yes	0.537375	F
YES	Akita	Over Express	Yes	0.23248	F
YES	Akita	Over Express	Yes	0.26359	F
YES	Akita	Over Express	Yes	0.39642	F
YES	Akita	Over Express	Yes	4.286	F
YES	Akita	Over Express	Yes	0.104031	F
YES	Akita	Over Express	Yes	2.20025	F
YES	Akita	Over Express	Yes	0.17916	F
YES	Akita	Over Express	Yes	0.081993	F
