# Supplementary material for: Serum amyloid A and Janus kinase 2 in a mouse model of diabetic kidney disease
Source: PLoS One. 2019 Feb 14;14(2):e0211555. doi: 10.1371/journal.pone.0211555 (PMC6375550; doi:10.1371/journal.pone.0211555)
Supplement: S1 File — (ZIP) [file pone.0211555.s007.zip › S1 File/SAA3 hist cor data.csv]

GHB	ACR	Glom	PAS	PG	SAA3
10.20%	3476.5	4210.2	1446.7	34.4	2.6666667
10.80%	6470.9	3981.1	1450.9	36.4	5.7777778
11.60%	6982.7	4012.6	1466.3	36.5	32.1666667
13.00%	3360.8	2569.2	735	28.6	29.1666667
11.40%	10949.8	3983.6	2014.3	50.6	40.5555556
11.00%	4499.1	3025.4	1009.8	33.4	27.9166667
14.30%	7990.4	3905.8	1471.2	37.7	53.0555556
13.90%	8849.4	2763.2	1045.9	37.9	22.2222222
14.40%	2089.4	2968.8	1239.1	41.7	54.8611111
11.50%	4223.8	2763	750	27.1	20.6944444
13.90%	2986.7	3960.3	1148.9	29	14.1666667
15.90%	1823	2532	641.6	25.3	16.8055556
13.00%	2739.2	3531.1	1106.4	31.3	9.0277778
12.50%	2093.8	2972.8	856.8	28.8	21.1111111
13.00%	3058	3416.3	860.4	25.2	7.5
13.50%	2997.8	2949	873.1	29.6	4.0277778
13.40%	3058	3416.3	860.4	25.2	23.1944444
4.50%	227	1280.3	270.8	21.1	3.1944444
5.00%	193.9	1114.9	279.3	24.7	1.25
4.30%	394.7	1324.8	306.4	23.3	19.7222222
4.60%	425	1162.9	240.9	20.7	2.2222222
