# Supplementary material for: Serum amyloid A and Janus kinase 2 in a mouse model of diabetic kidney disease
Source: PLoS One. 2019 Feb 14;14(2):e0211555. doi: 10.1371/journal.pone.0211555 (PMC6375550; doi:10.1371/journal.pone.0211555)
Supplement: S1 File — (ZIP) [file pone.0211555.s007.zip › S1 File/SAA3 tubular hist data.csv]

Tubulular	Group
0.031944444	WT CTL Non-Diabetic
0.0125	WT CTL Non-Diabetic
0.197222222	JAK2 CTL Non-Diabetic
0.022222222	JAK2 CTL Non-Diabetic
0	JAK2 Inhibitor Non-Diabetic
0	JAK2 Inhibitor Non-Diabetic
0.026666667	WT CTL Diabetic
0.057777778	WT CTL Diabetic
0	WT CTL Diabetic
0.321666667	WT CTL Diabetic
0.291666667	WT CTL Diabetic
0.405555556	JAK2 CTL Diabetic
0.279166667	JAK2 CTL Diabetic
0.530555556	JAK2 CTL Diabetic
0.222222222	JAK2 CTL Diabetic
0.548611111	JAK2 CTL Diabetic
0.593055556	JAK2 CTL Diabetic
0.206944444	JAK2 Inhibitor Diabetic
0.141666667	JAK2 Inhibitor Diabetic
0.168055556	JAK2 Inhibitor Diabetic
0.090277778	JAK2 Inhibitor Diabetic
0.211111111	JAK2 Inhibitor Diabetic
0.075	JAK2 Inhibitor Diabetic
0.040277778	JAK2 Inhibitor Diabetic
0.231944444	JAK2 Inhibitor Diabetic
