# Supplementary material for: Serum amyloid A and Janus kinase 2 in a mouse model of diabetic kidney disease
Source: PLoS One. 2019 Feb 14;14(2):e0211555. doi: 10.1371/journal.pone.0211555 (PMC6375550; doi:10.1371/journal.pone.0211555)
Supplement: S1 File — (ZIP) [file pone.0211555.s007.zip › S1 File/Jaksaa1.csv]

Phenotype	Jak	Inhibitor	SAA1	Group
Control	Normal	No	525.5	WT
Control	Normal	No	687.86	WT
Control	Normal	No	351.41	WT
Control	Normal	No	233.348	WT
Control	Over Express	No	381.778	WTJAK
Control	Over Express	No	846.72	WTJAK
Control	Over Express	No	488.14	WTJAK
Control	Over Express	No	1291	WTJAK
Control	Over Express	Yes	270.258	WTJAKINH
Control	Over Express	Yes	1158.28	WTJAKINH
Control	Over Express	Yes	526.08	WTJAKINH
Control	Over Express	Yes	564.34	WTJAKINH
Akita	Normal	No	838	AKITA
Akita	Normal	No	1165	AKITA
Akita	Normal	No	1453	AKITA
Akita	Normal	No	959	AKITA
Akita	Over Express	No	1249	AKITAJAK
Akita	Over Express	No	1120	AKITAJAK
Akita	Over Express	No	1908	AKITAJAK
Akita	Over Express	No	2597	AKITAJAK
Akita	Over Express	No	2159	AKITAJAK
Akita	Over Express	Yes	1074	AKITAJAKINH
Akita	Over Express	Yes	1022	AKITAJAKINH
Akita	Over Express	Yes	1101	AKITAJAKINH
Akita	Over Express	Yes	1410	AKITAJAKINH
Akita	Over Express	Yes	1566	AKITAJAKINH
Akita	Over Express	Yes	1950	AKITAJAKINH
Akita	Over Express	Yes	1006	AKITAJAKINH
Akita	Over Express	Yes	1200	AKITAJAKINH
Akita	Over Express	Yes	2818	AKITAJAKINH
