# Supplementary material for: Serum amyloid A and Janus kinase 2 in a mouse model of diabetic kidney disease
Source: PLoS One. 2019 Feb 14;14(2):e0211555. doi: 10.1371/journal.pone.0211555 (PMC6375550; doi:10.1371/journal.pone.0211555)
Supplement: S1 File — (ZIP) [file pone.0211555.s007.zip › S1 File/JAK2 phosphorylation Western Blot.csv]

Group	Pjak
AGE	4.32448041
AGE	2.777291691
AGE	3.903329865
Control	1
Control	1
Control	1.433212359
SAA	6.748751673
SAA	5.354204787
SAA	9.097839178
