# Supplementary material for: Serum amyloid A and Janus kinase 2 in a mouse model of diabetic kidney disease
Source: PLoS One. 2019 Feb 14;14(2):e0211555. doi: 10.1371/journal.pone.0211555 (PMC6375550; doi:10.1371/journal.pone.0211555)
Supplement: S1 File — (ZIP) [file pone.0211555.s007.zip › S1 File/Mouse Physiological Data.csv]

Diabetes	Jak	Inhibtor	GHB	ACR	Glom	PAS	PG	Group
Yes	No	No	10.20%	3476.5	4210.2	1446.7	34.4	D
Yes	No	No	10.80%	6470.9	3981.1	1450.9	36.4	D
Yes	No	No	11.60%	6982.7	4012.6	1466.3	36.5	D
Yes	No	No	13.00%	3360.8	2569.2	735	28.6	D
Yes	Yes	No	11.40%	10949.8	3983.6	2014.3	50.6	E
Yes	Yes	No	11.00%	4499.1	3025.4	1009.8	33.4	E
Yes	Yes	No	14.30%	7990.4	3905.8	1471.2	37.7	E
Yes	Yes	No	13.90%	8849.4	2763.2	1045.9	37.9	E
Yes	Yes	No	14.40%	2089.4	2968.8	1239.1	41.7	E
Yes	Yes	No	12.30%					E
Yes	Yes	Yes	11.50%	4223.8	2763	750	27.1	F
Yes	Yes	Yes	13.90%	2986.7	3960.3	1148.9	29	F
Yes	Yes	Yes	15.90%	1823	2532	641.6	25.3	F
Yes	Yes	Yes	13.00%	2739.2	3531.1	1106.4	31.3	F
Yes	Yes	Yes	12.50%	2093.8	2972.8	856.8	28.8	F
Yes	Yes	Yes	13.00%	3058	3416.3	860.4	25.2	F
Yes	Yes	Yes	13.50%	2997.8	2949	873.1	29.6	F
Yes	Yes	Yes	13.40%	3058	3416.3	860.4	25.2	F
Yes	Yes	Yes	13.20%	2997.8	2949	873.1	29.6	F
Yes	Yes	Yes	13.30%					F
No	No	No	4.50%	227	1280.3	270.8	21.1	A
No	No	No	5.00%	193.9	1114.9	279.3	24.7	A
No	No	No	4.20%	183.4	1191.6	273.5	22.9	A
No	No	No	4.30%	95.2	1040.8	197.6	19	A
No	No	No	4.80%	35.9	1477.4	294.7	19.6	A
No	No	No	4.60%	46.8	1097.1	314.5	28.7	A
No	No	No	4.70%	173.1	1398.2	260.8	18.9	A
No	No	No	4.30%	83.59	1119.8	229.5	20.2	A
No	No	No	5.00%	154.83	1624.3	332.3	20.2	A
No	Yes	No	4.30%	394.7	1324.8	306.4	23.3	B
No	Yes	No	4.60%	425	1162.9	240.9	20.7	B
No	Yes	No	4.60%	395	1254.8	255.1	20.2	B
No	Yes	No	5.20%	248.9	1180.2	230.4	19.3	B
No	Yes	No	5.00%	121.67	1075.4	244.7	22.6	C
No	Yes	No	4.70%	297.2	890	226.9	26	C
No	Yes	No	4.40%	462.1	1170	256.4	21.7	C
No	Yes	No	4.20%	194.9	1024.7	311.4	30.2	C
