# Supplementary material for: Serum amyloid A and Janus kinase 2 in a mouse model of diabetic kidney disease
Source: PLoS One. 2019 Feb 14;14(2):e0211555. doi: 10.1371/journal.pone.0211555 (PMC6375550; doi:10.1371/journal.pone.0211555)
Supplement: S1 File — (ZIP) [file pone.0211555.s007.zip › S1 File/TYR INHIBITION STAT DATA.csv]

Group	Cxcl5	Ccl5	MCP-1
SAA	4.04508816	769.6002562	21.45437198
SAA	2.003889906	69.45	5.447796716
SAA	2.710821145	344.4681077	14.20161244
SAA	31.10540074	7.880155838	2.390814634
SAA	28.43940182	9.193263619	2.022372982
SAA	8.735438681	17.84599475	3.263237536
TYR	0.402301349	7.673679012	0.624865524
TYR	0.714384417	13.72742017	1.38874482
TYR	0.41298714	8.309958704	2.10620285
TYR	5.577530653	1063.810173	1.858005925
TYR	2.277805349	978.7131654	1.682043654
TYR	2.482752742	853.0729669	1.259674122
Control	1.10056375	1.625727709	0.534981178
Control	0.479675928	0.461813839	1
Control	1	1	1.108933641
Control	0.768819102	1.318741816	1
Control	1	1	0.889431486
Control	1.790318288	0.925579734
