# Supplementary material for: Serum amyloid A and Janus kinase 2 in a mouse model of diabetic kidney disease
Source: PLoS One. 2019 Feb 14;14(2):e0211555. doi: 10.1371/journal.pone.0211555 (PMC6375550; doi:10.1371/journal.pone.0211555)
Supplement: S1 File — (ZIP) [file pone.0211555.s007.zip › S1 File/SAA KO Graph data.csv]

Group	SAA3	CXCL5	CCL5	MCP1
WT Control	1		1	1
WT Control	0.174520066	0.975920388	0.534916983	0.758149556
WT Control		1	1.099203761	1.40814308
WT Control
WT Control	1	1.180134628	1	1
WT Control	0.949004673	1	1.258045485	0.735766828
WT AGE	33.93623296	94.72601488	324.7968584	11.60368704
WT AGE	43.63813113	124.824699	475.4441762	15.14926994
WT AGE	49.53358922	135.8834497	409.4844957	14.6683948
WT AGE
WT AGE	17.23534406	208.3391749	1658.382906	9.537274019
WT AGE	14.91081334	142.9379224	1544.660727	7.897257055
KO Control	0.185345939	2.217907444	1.432204035	1.656442058
KO Control	0.187930399	1.710088142	1.245477862	1.675180368
KO Control	0.833618885	4.789406848	1.222527987	1.525880623
KO Control	0.145351146	0.914976874	0.51899363	1.132034353
KO Control	0.321738687	15.50204023	0.081849408	0.519930666
KO Control	0.281879833	11.13876576	0.092515702	0.386473272
KO AGE	0.117820299	37.7807927	4.20924445	2.777596927
KO AGE	0.279455169	28.00896183	3.758429399	2.780247379
KO AGE	0.463691633	25.14389911	4.171948774	3.219218624
KO AGE	2.02346405	29.70057722	4.282377027	5.058509799
KO AGE	0.576171134	43.06943135	0.412181856	0.932396468
KO AGE	0.302558165	38.73242601	0.228530398	1.035684649
