# Supplementary material for: Serum amyloid A and Janus kinase 2 in a mouse model of diabetic kidney disease
Source: PLoS One. 2019 Feb 14;14(2):e0211555. doi: 10.1371/journal.pone.0211555 (PMC6375550; doi:10.1371/journal.pone.0211555)
Supplement: S1 File — (ZIP) [file pone.0211555.s007.zip › S1 File/Glomerular SAA3 data.csv]

SAA3	Group
2.5	WT CTL Non-Diabetic
0	WT CTL Non-Diabetic
0.5	WT CTL Non-Diabetic
0	WT CTL Non-Diabetic
4	JAK2 CTL Non-Diabetic
0.5	JAK2 CTL Non-Diabetic
0	JAK2 CTL Non-Diabetic
0	JAK2 CTL Non-Diabetic
0	JAK2 Inhibitor Non-Diabetic
0	JAK2 Inhibitor Non-Diabetic
0	JAK2 Inhibitor Non-Diabetic
0	JAK2 Inhibitor Non-Diabetic
0	WT CTL Diabetic
10	WT CTL Diabetic
0	WT CTL Diabetic
0	WT CTL Diabetic
18.5	JAK2 CTL Diabetic
13	JAK2 CTL Diabetic
6.5	JAK2 CTL Diabetic
0	JAK2 CTL Diabetic
3.5	JAK2 CTL Diabetic
0	JAK2 CTL Diabetic
1	JAK2 Inhibitor Diabetic
0.5	JAK2 Inhibitor Diabetic
2.5	JAK2 Inhibitor Diabetic
3.5	JAK2 Inhibitor Diabetic
2	JAK2 Inhibitor Diabetic
6.5	JAK2 Inhibitor Diabetic
0	JAK2 Inhibitor Diabetic
0	JAK2 Inhibitor Diabetic
